# Supplementary material for: A Novel Ferroptosis-Related Signature for Prediction of Prognosis, Immune Profiles and Drug Sensitivity in Hepatocellular Carcinoma Patients
Source: Curr Oncol. 2022 Sep 27;29(10):6992–7011. doi: 10.3390/curroncol29100550 (PMC9601138; doi:10.3390/curroncol29100550)
Supplement: Supplementary file 1 [file curroncol-29-00550-s001.zip]

Archive with 1 entries (1 files):
- curroncol-1870399-supplementary.pdf
